# Supplementary material for: Screening of Anorectal and Oropharyngeal Samples Fails to Detect Bacteriophages Infecting Neisseria gonorrhoeae
Source: Antibiotics (Basel). 2022 Feb 18;11(2):268. doi: 10.3390/antibiotics11020268 (PMC8868155; doi:10.3390/antibiotics11020268)
Supplement: Supplementary file 1 [file antibiotics-11-00268-s001.zip]

Archive with 1 entries (1 files):
- antibiotics-1589157-supplementary.pdf
